# Supplementary material for: A Label-Free Proteomic and Complementary Metabolomic Analysis of Leaves of the Resurrection Plant Xerophyta schlechteri during Dehydration
Source: Life (Basel). 2021 Nov 16;11(11):1242. doi: 10.3390/life11111242 (PMC8624122; doi:10.3390/life11111242)
Supplement: Supplementary file 1 [file life-11-01242-s001.zip]

Archive with 1 entries (1 files):
- life-1448369-supplementary-done.pdf
